# Supplementary material for: Exosomes derived from plasma: promising immunomodulatory agents for promoting angiogenesis to treat radiation-induced vascular dysfunction
Source: PeerJ. 2021 Apr 2;9:e11147. doi: 10.7717/peerj.11147 (PMC8020864; doi:10.7717/peerj.11147)
Supplement: Supplemental Information 1 [file peerj-09-11147-s001.zip]

Archive with 11 entries (7 files):
- Raw Data/Raw data of Fig. 3/
- Raw Data/Raw data of Fig. 3/Raw data of CCK-8 analysis.xlsx
- Raw Data/Raw data of Fig. 3/Raw data of cell cycle analysis.xlsx
- Raw Data/Raw data of Fig. 5/
- Raw Data/Raw data of Fig. 5/Raw data of PCR.xlsx
- Raw Data/Raw data of Fig. 6/
- Raw Data/Raw data of Fig. 6/Raw data of PCR analysis.xlsx
- Raw Data/Raw data of Fig. 6/Raw data of tube formation assay.xlsx
- Raw Data/Raw data of Fig. 6/Raw data of WB quantification.xlsx
- Raw Data/Raw data of Fig. 8/
- Raw Data/Raw data of Fig. 8/Raw data of micro-CT analysis.xlsx
