# Supplementary material for: Exosomes derived from plasma: promising immunomodulatory agents for promoting angiogenesis to treat radiation-induced vascular dysfunction
Source: PeerJ. 2021 Apr 2;9:e11147. doi: 10.7717/peerj.11147 (PMC8020864; doi:10.7717/peerj.11147)
Supplement: Supplemental Information 1 [file peerj-09-11147-s001.zip › Raw Data/Raw data of Fig. 3/Raw data of CCK-8 analysis.xlsx]

## Sheet: Sheet1
Raw data of CCK-8 analysis
OD value	E1R1					E0R1					E0R0
Day 0	0.026	0.023	0.02	*	*	0.029	0.022	0.017	*	*	0.019	0.016	0.019	0.012	0.018
Day 1	0.038	0.044	0.035	0.039	0.044	0.042	0.039	0.043	0.048	0.044	0.056	0.068	0.061	0.067	0.062
Day 3	0.557	0.544	0.444	0.458	0.397	0.371	0.351	0.368	0.365	0.3	0.523	0.601	0.5	0.448	0.579
Day 5	2.593	2.316	2.485	2.221	2.346	1.953	1.911	1.651	1.906	1.886	2.465	2.322	2.272	2.198	2.175
*	These data were discarded because of contamination
