# Supplementary material for: Exosomes derived from plasma: promising immunomodulatory agents for promoting angiogenesis to treat radiation-induced vascular dysfunction
Source: PeerJ. 2021 Apr 2;9:e11147. doi: 10.7717/peerj.11147 (PMC8020864; doi:10.7717/peerj.11147)
Supplement: Supplemental Information 1 [file peerj-09-11147-s001.zip › Raw Data/Raw data of Fig. 3/Raw data of cell cycle analysis.xlsx]

## Sheet: Sheet1
Raw data of cell cycle analysis
Percentage	E0R0			E0R1			E1R1
G0/G1	48.02	45.68	46.35	50.03	47.31	49.2	47.22	47.58	47.63
S	41.43	39.7	40.75	34.75	35.5	34.68	41.52	41.83	39.83
G2/M	10.55	14.62	12.89	15.22	17.19	16.12	11.26	10.6	12.55
