# Supplementary material for: Exosomes derived from plasma: promising immunomodulatory agents for promoting angiogenesis to treat radiation-induced vascular dysfunction
Source: PeerJ. 2021 Apr 2;9:e11147. doi: 10.7717/peerj.11147 (PMC8020864; doi:10.7717/peerj.11147)
Supplement: Supplemental Information 1 [file peerj-09-11147-s001.zip › Raw Data/Raw data of Fig. 5/Raw data of PCR.xlsx]

## Sheet: Raw data
Sample Name	Target Name	CT
E0R0-1	Bnip3	17.3008
E0R0-1	Bnip3	17.3366
E0R0-2	Bnip3	17.1654
E0R0-2	Bnip3	17.0496
E0R0-3	Bnip3	17.3734
E0R0-3	Bnip3	18.0129
E1R1-1	Bnip3	17.0289
E1R1-1	Bnip3	17.0562
E1R1-2	Bnip3	16.8666
E1R1-2	Bnip3	16.9653
E1R1-3	Bnip3	17.1811
E1R1-3	Bnip3	17.1929
E0R1-1	Bnip3	18.2795
E0R1-1	Bnip3	18.6658
E0R1-2	Bnip3	17.9778
E0R1-2	Bnip3	17.8819
E0R1-3	Bnip3	18.1132
E0R1-3	Bnip3	18.2599
E0R0-1	Cxcl2	19.3855
E0R0-1	Cxcl2	21.2718
E0R0-2	Cxcl2	19.3021
E0R0-2	Cxcl2	21.218
E0R0-3	Cxcl2	19.9031
E0R0-3	Cxcl2	21.3448
E1R1-1	Cxcl2	19.368
E1R1-1	Cxcl2	19.5573
E1R1-2	Cxcl2	19.2626
E1R1-2	Cxcl2	19.3876
E1R1-3	Cxcl2	19.5011
E1R1-3	Cxcl2	19.5901
E0R1-1	Cxcl2	21.3119
E0R1-1	Cxcl2	22.45
E0R1-2	Cxcl2	21.8218
E0R1-2	Cxcl2	22.4663
E0R1-3	Cxcl2	22.0063
E0R1-3	Cxcl2	22.4648
E0R0-1	Ddit4	23.5727
E0R0-1	Ddit4	23.8651
E0R0-2	Ddit4	23.7776
E0R0-2	Ddit4	23.8958
E0R0-3	Ddit4	23.8173
E0R0-3	Ddit4	23.9189
E1R1-1	Ddit4	23.3088
E1R1-1	Ddit4	23.3895
E1R1-2	Ddit4	23.4519
E1R1-2	Ddit4	23.5032
E1R1-3	Ddit4	23.7332
E1R1-3	Ddit4	23.6274
E0R1-1	Ddit4	24.7042
E0R1-1	Ddit4	24.8234
E0R1-2	Ddit4	24.9699
E0R1-2	Ddit4	25.2151
E0R1-3	Ddit4	24.9813
E0R1-3	Ddit4	25.0614
E0R0-1	Gapdh	13.0999
E0R0-1	Gapdh	12.9766
E0R0-2	Gapdh	13.0439
E0R0-2	Gapdh	13.1903
E0R0-3	Gapdh	13.186
E0R0-3	Gapdh	13.0871
E1R1-1	Gapdh	12.7466
E1R1-1	Gapdh	12.7392
E1R1-2	Gapdh	12.7951
E1R1-2	Gapdh	12.915
E1R1-3	Gapdh	12.9807
E1R1-3	Gapdh	13.0463
E0R1-1	Gapdh	13.2125
E0R1-1	Gapdh	13.1747
E0R1-2	Gapdh	13.2377
E0R1-2	Gapdh	13.1892
E0R1-3	Gapdh	13.1786
E0R1-3	Gapdh	13.2121
E0R0-1	Gbp8	26.491
E0R0-1	Gbp8	26.9013
E0R0-2	Gbp8	26.4441
E0R0-2	Gbp8	26.4248
E0R0-3	Gbp8	26.8095
E0R0-3	Gbp8	26.7016
E1R1-1	Gbp8	26.4249
E1R1-1	Gbp8	26.9665
E1R1-2	Gbp8	26.1235
E1R1-2	Gbp8	26.3257
E1R1-3	Gbp8	26.4128
E1R1-3	Gbp8	26.5164
E0R1-1	Gbp8	28.2669
E0R1-1	Gbp8	28.7977
E0R1-2	Gbp8	27.9937
E0R1-2	Gbp8	28.6472
E0R1-3	Gbp8	28.3304
E0R1-3	Gbp8	28.9326
E0R0-1	H2-Oa	26.2666
E0R0-1	H2-Oa	26.9639
E0R0-2	H2-Oa	26.5971
E0R0-2	H2-Oa	26.7596
E0R0-3	H2-Oa	26.6808
E0R0-3	H2-Oa	26.6441
E1R1-1	H2-Oa	26.3999
E1R1-1	H2-Oa	26.606
E1R1-2	H2-Oa	26.4417
E1R1-2	H2-Oa	26.7642
E1R1-3	H2-Oa	26.6048
E1R1-3	H2-Oa	26.4924
E0R1-1	H2-Oa	28.2244
E0R1-1	H2-Oa	28.5026
E0R1-2	H2-Oa	27.8868
E0R1-2	H2-Oa	28.2252
E0R1-3	H2-Oa	28.0301
E0R1-3	H2-Oa	28.4365
E0R0-1	Lcn2	27.3629
E0R0-1	Lcn2	27.5127
E0R0-2	Lcn2	27.6807
E0R0-2	Lcn2	27.5905
E0R0-3	Lcn2	27.6781
E0R0-3	Lcn2	28.1773
E1R1-1	Lcn2	24.0791
E1R1-1	Lcn2	24.2661
E1R1-2	Lcn2	24.1881
E1R1-2	Lcn2	24.1112
E1R1-3	Lcn2	24.3427
E1R1-3	Lcn2	24.2589
E0R1-1	Lcn2	29.4992
E0R1-1	Lcn2	29.9873
E0R1-2	Lcn2	29.8783
E0R1-2	Lcn2	30.5158
E0R1-3	Lcn2	29.3185
E0R1-3	Lcn2	29.6508

## Sheet: Data analysis
Sample Name	Target Name	CT	CT Mean	Sample Name	Internal reference	CT	CT Mean	ΔCT	2-ΔCT(the experiment group)	2-ΔCT（the control group）	Ratio
E0R0-1	Bnip3	17.3008	17.3187	E0R0-1	Gapdh	13.0999	13.0383	4.28042	0.0514594	0.055804	0.922146
E0R0-1	Bnip3	17.3366	17.3187	E0R0-1	Gapdh	12.9766	13.0383	4.28042	0.0514594	0.055804	0.922146
E0R0-2	Bnip3	17.1654	17.1075	E0R0-2	Gapdh	13.0439	13.1171	3.99039	0.0629177	0.055804	1.12748
E0R0-2	Bnip3	17.0496	17.1075	E0R0-2	Gapdh	13.1903	13.1171	3.99039	0.0629177	0.055804	1.12748
E0R0-3	Bnip3	17.3734	17.3734	E0R0-3	Gapdh	13.186	13.1365	4.23692	0.0530348	0.055804	0.950376
E0R0-3	Bnip3	18.0129	17.3734	E0R0-3	Gapdh	13.0871	13.1365	4.23692	0.0530348	0.055804	0.950376
E1R1-1	Bnip3	17.0289	17.0426	E1R1-1	Gapdh	12.7466	12.7429	4.29968	0.050777	0.055804	0.909917
E1R1-1	Bnip3	17.0562	17.0426	E1R1-1	Gapdh	12.7392	12.7429	4.29968	0.050777	0.055804	0.909917
E1R1-2	Bnip3	16.8666	16.916	E1R1-2	Gapdh	12.7951	12.8551	4.06093	0.0599155	0.055804	1.07368
E1R1-2	Bnip3	16.9653	16.916	E1R1-2	Gapdh	12.915	12.8551	4.06093	0.0599155	0.055804	1.07368
E1R1-3	Bnip3	17.1811	17.187	E1R1-3	Gapdh	12.9807	13.0135	4.17349	0.0554184	0.055804	0.99309
E1R1-3	Bnip3	17.1929	17.187	E1R1-3	Gapdh	13.0463	13.0135	4.17349	0.0554184	0.055804	0.99309
E0R1-1	Bnip3	18.2795	18.4726	E0R1-1	Gapdh	13.2125	13.1936	5.27907	0.0257539	0.055804	0.461506
E0R1-1	Bnip3	18.6658	18.4726	E0R1-1	Gapdh	13.1747	13.1936	5.27907	0.0257539	0.055804	0.461506
E0R1-2	Bnip3	17.9778	17.9298	E0R1-2	Gapdh	13.2377	13.2135	4.71636	0.0380394	0.055804	0.681662
E0R1-2	Bnip3	17.8819	17.9298	E0R1-2	Gapdh	13.1892	13.2135	4.71636	0.0380394	0.055804	0.681662
E0R1-3	Bnip3	18.1132	18.1866	E0R1-3	Gapdh	13.1786	13.1953	4.99122	0.0314407	0.055804	0.563413
E0R1-3	Bnip3	18.2599	18.1866	E0R1-3	Gapdh	13.2121	13.1953	4.99122	0.0314407	0.055804	0.563413
E0R0-1	Cxcl2	19.3855	20.3286	E0R0-1	Gapdh	13.0999	13.0383	7.29039	0.00638815	0.00634543	1.00673
E0R0-1	Cxcl2	21.2718	20.3286	E0R0-1	Gapdh	12.9766	13.0383	7.29039	0.00638815	0.00634543	1.00673
E0R0-2	Cxcl2	19.3021	20.2601	E0R0-2	Gapdh	13.0439	13.1171	7.14296	0.00707545	0.00634543	1.11505
E0R0-2	Cxcl2	21.218	20.2601	E0R0-2	Gapdh	13.1903	13.1171	7.14296	0.00707545	0.00634543	1.11505
E0R0-3	Cxcl2	19.9031	20.6239	E0R0-3	Gapdh	13.186	13.1365	7.48741	0.00557268	0.00634543	0.87822
E0R0-3	Cxcl2	21.3448	20.6239	E0R0-3	Gapdh	13.0871	13.1365	7.48741	0.00557268	0.00634543	0.87822
E1R1-1	Cxcl2	19.368	19.4627	E1R1-1	Gapdh	12.7466	12.7429	6.71979	0.00948731	0.00634543	1.49514
E1R1-1	Cxcl2	19.5573	19.4627	E1R1-1	Gapdh	12.7392	12.7429	6.71979	0.00948731	0.00634543	1.49514
E1R1-2	Cxcl2	19.2626	19.3251	E1R1-2	Gapdh	12.7951	12.8551	6.47001	0.0112806	0.00634543	1.77776
E1R1-2	Cxcl2	19.3876	19.3251	E1R1-2	Gapdh	12.915	12.8551	6.47001	0.0112806	0.00634543	1.77776
E1R1-3	Cxcl2	19.5011	19.5456	E1R1-3	Gapdh	12.9807	13.0135	6.53212	0.0108053	0.00634543	1.70285
E1R1-3	Cxcl2	19.5901	19.5456	E1R1-3	Gapdh	13.0463	13.0135	6.53212	0.0108053	0.00634543	1.70285
E0R1-1	Cxcl2	21.3119	21.881	E0R1-1	Gapdh	13.2125	13.1936	8.68738	0.0024257	0.00634543	0.382276
E0R1-1	Cxcl2	22.45	21.881	E0R1-1	Gapdh	13.1747	13.1936	8.68738	0.0024257	0.00634543	0.382276
E0R1-2	Cxcl2	21.8218	22.1441	E0R1-2	Gapdh	13.2377	13.2135	8.93063	0.00204933	0.00634543	0.322962
E0R1-2	Cxcl2	22.4663	22.1441	E0R1-2	Gapdh	13.1892	13.2135	8.93063	0.00204933	0.00634543	0.322962
E0R1-3	Cxcl2	22.0063	22.2356	E0R1-3	Gapdh	13.1786	13.1953	9.04024	0.0018994	0.00634543	0.299333
E0R1-3	Cxcl2	22.4648	22.2356	E0R1-3	Gapdh	13.2121	13.1953	9.04024	0.0018994	0.00634543	0.299333
E0R0-1	Ddit4	23.5727	23.7189	E0R0-1	Gapdh	13.0999	13.0383	10.6806	0.000609268	0.000596811	1.02087
E0R0-1	Ddit4	23.8651	23.7189	E0R0-1	Gapdh	12.9766	13.0383	10.6806	0.000609268	0.000596811	1.02087
E0R0-2	Ddit4	23.7776	23.8367	E0R0-2	Gapdh	13.0439	13.1171	10.7196	0.000593028	0.000596811	0.993661
E0R0-2	Ddit4	23.8958	23.8367	E0R0-2	Gapdh	13.1903	13.1171	10.7196	0.000593028	0.000596811	0.993661
E0R0-3	Ddit4	23.8173	23.8681	E0R0-3	Gapdh	13.186	13.1365	10.7316	0.000588138	0.000596811	0.985467
E0R0-3	Ddit4	23.9189	23.8681	E0R0-3	Gapdh	13.0871	13.1365	10.7316	0.000588138	0.000596811	0.985467
E1R1-1	Ddit4	23.3088	23.3491	E1R1-1	Gapdh	12.7466	12.7429	10.6062	0.000641508	0.000596811	1.07489
E1R1-1	Ddit4	23.3895	23.3491	E1R1-1	Gapdh	12.7392	12.7429	10.6062	0.000641508	0.000596811	1.07489
E1R1-2	Ddit4	23.4519	23.4776	E1R1-2	Gapdh	12.7951	12.8551	10.6225	0.000634309	0.000596811	1.06283
E1R1-2	Ddit4	23.5032	23.4776	E1R1-2	Gapdh	12.915	12.8551	10.6225	0.000634309	0.000596811	1.06283
E1R1-3	Ddit4	23.7332	23.6803	E1R1-3	Gapdh	12.9807	13.0135	10.6668	0.000615155	0.000596811	1.03074
E1R1-3	Ddit4	23.6274	23.6803	E1R1-3	Gapdh	13.0463	13.0135	10.6668	0.000615155	0.000596811	1.03074
E0R1-1	Ddit4	24.7042	24.7638	E0R1-1	Gapdh	13.2125	13.1936	11.5702	0.00032886	0.000596811	0.551028
E0R1-1	Ddit4	24.8234	24.7638	E0R1-1	Gapdh	13.1747	13.1936	11.5702	0.00032886	0.000596811	0.551028
E0R1-2	Ddit4	24.9699	25.0925	E0R1-2	Gapdh	13.2377	13.2135	11.879	0.000265497	0.000596811	0.444859
E0R1-2	Ddit4	25.2151	25.0925	E0R1-2	Gapdh	13.1892	13.2135	11.879	0.000265497	0.000596811	0.444859
E0R1-3	Ddit4	24.9813	25.0213	E0R1-3	Gapdh	13.1786	13.1953	11.826	0.000275437	0.000596811	0.461514
E0R1-3	Ddit4	25.0614	25.0213	E0R1-3	Gapdh	13.2121	13.1953	11.826	0.000275437	0.000596811	0.461514
E0R0-1	Gbp8	26.491	26.6962	E0R0-1	Gapdh	13.0999	13.0383	13.6579	7.73682e-05	8.49397e-05	0.91086
E0R0-1	Gbp8	26.9013	26.6962	E0R0-1	Gapdh	12.9766	13.0383	13.6579	7.73682e-05	8.49397e-05	0.91086
E0R0-2	Gbp8	26.4441	26.4344	E0R0-2	Gapdh	13.0439	13.1171	13.3173	9.79676e-05	8.49397e-05	1.15338
E0R0-2	Gbp8	26.4248	26.4344	E0R0-2	Gapdh	13.1903	13.1171	13.3173	9.79676e-05	8.49397e-05	1.15338
E0R0-3	Gbp8	26.8095	26.7555	E0R0-3	Gapdh	13.186	13.1365	13.619	7.94833e-05	8.49397e-05	0.935762
E0R0-3	Gbp8	26.7016	26.7555	E0R0-3	Gapdh	13.0871	13.1365	13.619	7.94833e-05	8.49397e-05	0.935762
E1R1-1	Gbp8	26.4249	26.4249	E1R1-1	Gapdh	12.7466	12.7429	13.682	7.60864e-05	8.49397e-05	0.89577
E1R1-1	Gbp8	26.9665	26.4249	E1R1-1	Gapdh	12.7392	12.7429	13.682	7.60864e-05	8.49397e-05	0.89577
E1R1-2	Gbp8	26.1235	26.2246	E1R1-2	Gapdh	12.7951	12.8551	13.3695	9.44874e-05	8.49397e-05	1.1124
E1R1-2	Gbp8	26.3257	26.2246	E1R1-2	Gapdh	12.915	12.8551	13.3695	9.44874e-05	8.49397e-05	1.1124
E1R1-3	Gbp8	26.4128	26.4646	E1R1-3	Gapdh	12.9807	13.0135	13.4511	8.92904e-05	8.49397e-05	1.05122
E1R1-3	Gbp8	26.5164	26.4646	E1R1-3	Gapdh	13.0463	13.0135	13.4511	8.92904e-05	8.49397e-05	1.05122
E0R1-1	Gbp8	28.2669	28.5323	E0R1-1	Gapdh	13.2125	13.1936	15.3387	2.41322e-05	8.49397e-05	0.28411
E0R1-1	Gbp8	28.7977	28.5323	E0R1-1	Gapdh	13.1747	13.1936	15.3387	2.41322e-05	8.49397e-05	0.28411
E0R1-2	Gbp8	27.9937	28.3205	E0R1-2	Gapdh	13.2377	13.2135	15.107	2.83357e-05	8.49397e-05	0.333598
E0R1-2	Gbp8	28.6472	28.3205	E0R1-2	Gapdh	13.1892	13.2135	15.107	2.83357e-05	8.49397e-05	0.333598
E0R1-3	Gbp8	28.3304	28.6315	E0R1-3	Gapdh	13.1786	13.1953	15.4362	2.25551e-05	8.49397e-05	0.265542
E0R1-3	Gbp8	28.9326	28.6315	E0R1-3	Gapdh	13.2121	13.1953	15.4362	2.25551e-05	8.49397e-05	0.265542
E0R0-1	H2-Oa	26.2666	26.6152	E0R0-1	Gapdh	13.0999	13.0383	13.577	8.18315e-05	8.31132e-05	0.984579
E0R0-1	H2-Oa	26.9639	26.6152	E0R0-1	Gapdh	12.9766	13.0383	13.577	8.18315e-05	8.31132e-05	0.984579
E0R0-2	H2-Oa	26.5971	26.6784	E0R0-2	Gapdh	13.0439	13.1171	13.5613	8.27283e-05	8.31132e-05	0.995369
E0R0-2	H2-Oa	26.7596	26.6784	E0R0-2	Gapdh	13.1903	13.1171	13.5613	8.27283e-05	8.31132e-05	0.995369
E0R0-3	H2-Oa	26.6808	26.6624	E0R0-3	Gapdh	13.186	13.1365	13.5259	8.47797e-05	8.31132e-05	1.02005
E0R0-3	H2-Oa	26.6441	26.6624	E0R0-3	Gapdh	13.0871	13.1365	13.5259	8.47797e-05	8.31132e-05	1.02005
E1R1-1	H2-Oa	26.3999	26.5029	E1R1-1	Gapdh	12.7466	12.7429	13.76	7.20804e-05	8.31132e-05	0.867256
E1R1-1	H2-Oa	26.606	26.5029	E1R1-1	Gapdh	12.7392	12.7429	13.76	7.20804e-05	8.31132e-05	0.867256
E1R1-2	H2-Oa	26.4417	26.6029	E1R1-2	Gapdh	12.7951	12.8551	13.7479	7.26904e-05	8.31132e-05	0.874595
E1R1-2	H2-Oa	26.7642	26.6029	E1R1-2	Gapdh	12.915	12.8551	13.7479	7.26904e-05	8.31132e-05	0.874595
E1R1-3	H2-Oa	26.6048	26.5486	E1R1-3	Gapdh	12.9807	13.0135	13.5351	8.42403e-05	8.31132e-05	1.01356
E1R1-3	H2-Oa	26.4924	26.5486	E1R1-3	Gapdh	13.0463	13.0135	13.5351	8.42403e-05	8.31132e-05	1.01356
E0R1-1	H2-Oa	28.2244	28.3635	E0R1-1	Gapdh	13.2125	13.1936	15.1699	2.71265e-05	8.31132e-05	0.326381
E0R1-1	H2-Oa	28.5026	28.3635	E0R1-1	Gapdh	13.1747	13.1936	15.1699	2.71265e-05	8.31132e-05	0.326381
E0R1-2	H2-Oa	27.8868	28.056	E0R1-2	Gapdh	13.2377	13.2135	14.8425	3.40371e-05	8.31132e-05	0.409527
E0R1-2	H2-Oa	28.2252	28.056	E0R1-2	Gapdh	13.1892	13.2135	14.8425	3.40371e-05	8.31132e-05	0.409527
E0R1-3	H2-Oa	28.0301	28.2333	E0R1-3	Gapdh	13.1786	13.1953	15.038	2.97243e-05	8.31132e-05	0.357637
E0R1-3	H2-Oa	28.4365	28.2333	E0R1-3	Gapdh	13.2121	13.1953	15.038	2.97243e-05	8.31132e-05	0.357637
E0R0-1	Lcn2	27.3629	27.4378	E0R0-1	Gapdh	13.0999	13.0383	14.3996	4.62695e-05	4.13831e-05	1.11808
E0R0-1	Lcn2	27.5127	27.4378	E0R0-1	Gapdh	12.9766	13.0383	14.3996	4.62695e-05	4.13831e-05	1.11808
E0R0-2	Lcn2	27.6807	27.6356	E0R0-2	Gapdh	13.0439	13.1171	14.5185	4.26087e-05	4.13831e-05	1.02962
E0R0-2	Lcn2	27.5905	27.6356	E0R0-2	Gapdh	13.1903	13.1171	14.5185	4.26087e-05	4.13831e-05	1.02962
E0R0-3	Lcn2	27.6781	27.9277	E0R0-3	Gapdh	13.186	13.1365	14.7912	3.52711e-05	4.13831e-05	0.852306
E0R0-3	Lcn2	28.1773	27.9277	E0R0-3	Gapdh	13.0871	13.1365	14.7912	3.52711e-05	4.13831e-05	0.852306
E1R1-1	Lcn2	24.0791	24.1726	E1R1-1	Gapdh	12.7466	12.7429	11.4297	0.000362507	4.13831e-05	8.7598
E1R1-1	Lcn2	24.2661	24.1726	E1R1-1	Gapdh	12.7392	12.7429	11.4297	0.000362507	4.13831e-05	8.7598
E1R1-2	Lcn2	24.1881	24.1497	E1R1-2	Gapdh	12.7951	12.8551	11.2946	0.000398094	4.13831e-05	9.61973
E1R1-2	Lcn2	24.1112	24.1497	E1R1-2	Gapdh	12.915	12.8551	11.2946	0.000398094	4.13831e-05	9.61973
E1R1-3	Lcn2	24.3427	24.3008	E1R1-3	Gapdh	12.9807	13.0135	11.2873	0.00040011	4.13831e-05	9.66845
E1R1-3	Lcn2	24.2589	24.3008	E1R1-3	Gapdh	13.0463	13.0135	11.2873	0.00040011	4.13831e-05	9.66845
E0R1-1	Lcn2	29.4992	29.7433	E0R1-1	Gapdh	13.2125	13.1936	16.5497	1.04245e-05	4.13831e-05	0.251901
E0R1-1	Lcn2	29.9873	29.7433	E0R1-1	Gapdh	13.1747	13.1936	16.5497	1.04245e-05	4.13831e-05	0.251901
E0R1-2	Lcn2	29.8783	29.8783	E0R1-2	Gapdh	13.2377	13.2135	16.6648	9.62485e-06	4.13831e-05	0.232579
E0R1-2	Lcn2	30.5158	29.8783	E0R1-2	Gapdh	13.1892	13.2135	16.6648	9.62485e-06	4.13831e-05	0.232579
E0R1-3	Lcn2	29.3185	29.4847	E0R1-3	Gapdh	13.1786	13.1953	16.2893	1.2486e-05	4.13831e-05	0.301716
E0R1-3	Lcn2	29.6508	29.4847	E0R1-3	Gapdh	13.2121	13.1953	16.2893	1.2486e-05	4.13831e-05	0.301716

## Sheet: Data presented in the figures
Bnip3	E0R0	E0R1	E1R1
	0.922146	0.461506	0.909917
	1.12748	0.681662	1.07368
	0.950376	0.563413	0.99309
CD86	E0R0	E0R1	E1R1
	0.809712	1.10463	1.55631
	1.02888	0.979795	1.7987
	1.16141	1.01004	1.89653
Cxcl2	E0R0	E0R1	E1R1
	1.00673	0.382276	1.49514
	1.11505	0.322962	1.77776
	0.87822	0.299333	1.70285
Ddit4	E0R0	E0R1	E1R1
	1.02087	0.551028	1.07489
	0.993661	0.444859	1.06283
	0.985467	0.461514	1.03074
Gbp8	E0R0	E0R1	E1R1
	0.91086	0.28411	0.89577
	1.15338	0.333598	1.11241
	0.935762	0.265542	1.05122
H2-Oa	E0R0	E0R1	E1R1
	0.984579	0.326381	0.867256
	0.995369	0.409527	0.874595
	1.02005	0.357637	1.01356
Lcn2	E0R0	E0R1	E1R1
	1.11808	0.251901	8.7598
	1.02962	0.232579	9.61973
	0.852306	0.301716	9.66845
Nos2	E0R0	E0R1	E1R1
	1.07549	0.380219	8.85795
	0.804636	0.295987	9.07226
	1.11988	0.47527	11.0167
Tnf	E0R0	E0R1	E1R1
	0.824096	1.15799	1.41807
	0.977802	1.00534	1.60714
	1.1981	1.19735	1.77526
