# Supplementary material for: Exosomes derived from plasma: promising immunomodulatory agents for promoting angiogenesis to treat radiation-induced vascular dysfunction
Source: PeerJ. 2021 Apr 2;9:e11147. doi: 10.7717/peerj.11147 (PMC8020864; doi:10.7717/peerj.11147)
Supplement: Supplemental Information 1 [file peerj-09-11147-s001.zip › Raw Data/Raw data of Fig. 6/Raw data of PCR analysis.xlsx]

## Sheet: Raw data
Sample Name	Target Name	CT
E1R1-1	Adm	25.4327
E1R1-1	Adm	25.6425
E1R1-2	Adm	25.5601
E1R1-2	Adm	25.2569
E1R1-3	Adm	27.2122
E1R1-3	Adm	27.3056
E1R1-4	Adm	25.1448
E1R1-4	Adm	25.1811
E0R1-1	Adm	25.7635
E0R1-1	Adm	25.7378
E0R1-2	Adm	25.5767
E0R1-2	Adm	25.6976
E0R1-3	Adm	26.7047
E0R1-3	Adm	26.4243
E0R1-4	Adm	26.6939
E0R1-4	Adm	26.5899
E0R0-1	Adm	24.7416
E0R0-1	Adm	24.5777
E0R0-2	Adm	24.6588
E0R0-2	Adm	24.4051
E0R0-3	Adm	24.1892
E0R0-3	Adm	24.4933
E0R0-4	Adm	23.9023
E0R0-4	Adm	23.8063
E1R1-1	Gapdh	13.7955
E1R1-1	Gapdh	13.793
E1R1-2	Gapdh	13.5795
E1R1-2	Gapdh	13.6171
E1R1-3	Gapdh	15.7714
E1R1-3	Gapdh	15.8224
E1R1-4	Gapdh	13.8918
E1R1-4	Gapdh	13.8589
E0R1-1	Gapdh	13.2714
E0R1-1	Gapdh	13.2763
E0R1-2	Gapdh	13.4111
E0R1-2	Gapdh	13.4007
E0R1-3	Gapdh	13.7924
E0R1-3	Gapdh	13.8264
E0R1-4	Gapdh	13.8557
E0R1-4	Gapdh	13.832
E0R0-1	Gapdh	13.6647
E0R0-1	Gapdh	13.7185
E0R0-2	Gapdh	13.8239
E0R0-2	Gapdh	13.8113
E0R0-3	Gapdh	13.7721
E0R0-3	Gapdh	13.7831
E0R0-4	Gapdh	13.7077
E0R0-4	Gapdh	13.6604
E1R1-1	Ndrg1	20.4734
E1R1-1	Ndrg1	20.5181
E1R1-2	Ndrg1	20.3344
E1R1-2	Ndrg1	20.3001
E1R1-3	Ndrg1	22.6924
E1R1-3	Ndrg1	22.7688
E1R1-4	Ndrg1	20.4296
E1R1-4	Ndrg1	20.4195
E0R1-1	Ndrg1	20.2423
E0R1-1	Ndrg1	20.4788
E0R1-2	Ndrg1	20.3669
E0R1-2	Ndrg1	20.4592
E0R1-3	Ndrg1	20.7677
E0R1-3	Ndrg1	20.835
E0R1-4	Ndrg1	20.8246
E0R1-4	Ndrg1	20.7959
E0R0-1	Ndrg1	20.1229
E0R0-1	Ndrg1	20.1672
E0R0-2	Ndrg1	20.1477
E0R0-2	Ndrg1	20.1401
E0R0-3	Ndrg1	19.9683
E0R0-3	Ndrg1	19.9912
E0R0-4	Ndrg1	19.9725
E0R0-4	Ndrg1	19.9824
E1R1-1	Vegfa	22.9929
E1R1-1	Vegfa	22.9881
E1R1-2	Vegfa	22.7596
E1R1-2	Vegfa	22.7232
E1R1-3	Vegfa	24.479
E1R1-3	Vegfa	24.4141
E1R1-4	Vegfa	22.8643
E1R1-4	Vegfa	22.7745
E0R1-1	Vegfa	22.2565
E0R1-1	Vegfa	22.1713
E0R1-2	Vegfa	22.3533
E0R1-2	Vegfa	22.1977
E0R1-3	Vegfa	22.7213
E0R1-3	Vegfa	22.8307
E0R1-4	Vegfa	22.9936
E0R1-4	Vegfa	22.8462
E0R0-1	Vegfa	22.4654
E0R0-1	Vegfa	22.3626
E0R0-2	Vegfa	22.4138
E0R0-2	Vegfa	22.4633
E0R0-3	Vegfa	22.1366
E0R0-3	Vegfa	22.3043
E0R0-4	Vegfa	22.0996
E0R0-4	Vegfa	22.443

## Sheet: Data analysis
Target Name	Sample Name	CT	CT Mean	Internal reference	Sample Name	CT	CT Mean	ΔCT	2-ΔCT(the experiment group)	2-ΔCT（the control group）	ratio
Adm	E1R1-1	25.4327	25.5376	Gapdh	E1R1-1	13.7955	13.7943	11.7433	0.000291683	0.000655751	0.444807
Adm	E1R1-1	25.6425	25.5376	Gapdh	E1R1-1	13.793	13.7943	11.7433	0.000291683	0.000655751	0.444807
Adm	E1R1-2	25.5601	25.4085	Gapdh	E1R1-2	13.5795	13.5983	11.8102	0.000278466	0.000655751	0.424652
Adm	E1R1-2	25.2569	25.4085	Gapdh	E1R1-2	13.6171	13.5983	11.8102	0.000278466	0.000655751	0.424652
Adm	E1R1-3	27.2122	27.2589	Gapdh	E1R1-3	15.7714	15.7969	11.462	0.000354472	0.000655751	0.540559
Adm	E1R1-3	27.3056	27.2589	Gapdh	E1R1-3	15.8224	15.7969	11.462	0.000354472	0.000655751	0.540559
Adm	E1R1-4	25.1448	25.163	Gapdh	E1R1-4	13.8918	13.8753	11.2876	0.000400024	0.000655751	0.610024
Adm	E1R1-4	25.1811	25.163	Gapdh	E1R1-4	13.8589	13.8753	11.2876	0.000400024	0.000655751	0.610024
Adm	E0R1-1	25.7635	25.7507	Gapdh	E0R0-1	13.2714	13.2739	12.4768	0.000175432	0.000655751	0.267529
Adm	E0R1-1	25.7378	25.7507	Gapdh	E0R0-1	13.2763	13.2739	12.4768	0.000175432	0.000655751	0.267529
Adm	E0R1-2	25.5767	25.6372	Gapdh	E0R0-2	13.4111	13.4059	12.2313	0.000207976	0.000655751	0.317157
Adm	E0R1-2	25.6976	25.6372	Gapdh	E0R0-2	13.4007	13.4059	12.2313	0.000207976	0.000655751	0.317157
Adm	E0R1-3	26.7047	26.5645	Gapdh	E0R0-3	13.7924	13.8094	12.7551	0.000144658	0.000655751	0.220599
Adm	E0R1-3	26.4243	26.5645	Gapdh	E0R0-3	13.8264	13.8094	12.7551	0.000144658	0.000655751	0.220599
Adm	E0R1-4	26.6939	26.6419	Gapdh	E0R0-4	13.8557	13.8439	12.798	0.000140414	0.000655751	0.214127
Adm	E0R1-4	26.5899	26.6419	Gapdh	E0R0-4	13.832	13.8439	12.798	0.000140414	0.000655751	0.214127
Adm	E0R0-1	24.7416	24.6596	Gapdh	E0R1-1	13.6647	13.6916	10.9681	0.000499214	0.000655751	0.761286
Adm	E0R0-1	24.5777	24.6596	Gapdh	E0R1-1	13.7185	13.6916	10.9681	0.000499214	0.000655751	0.761286
Adm	E0R0-2	24.6588	24.532	Gapdh	E0R1-2	13.8239	13.8176	10.7143	0.000595195	0.000655751	0.907654
Adm	E0R0-2	24.4051	24.532	Gapdh	E0R1-2	13.8113	13.8176	10.7143	0.000595195	0.000655751	0.907654
Adm	E0R0-3	24.1892	24.3413	Gapdh	E0R1-3	13.7721	13.7776	10.5637	0.000660721	0.000655751	1.00758
Adm	E0R0-3	24.4933	24.3413	Gapdh	E0R1-3	13.7831	13.7776	10.5637	0.000660721	0.000655751	1.00758
Adm	E0R0-4	23.9023	23.8543	Gapdh	E0R1-4	13.7077	13.6841	10.1702	0.000867875	0.000655751	1.32348
Adm	E0R0-4	23.8063	23.8543	Gapdh	E0R1-4	13.6604	13.6841	10.1702	0.000867875	0.000655751	1.32348
Ndrg1	E1R1-1	20.4734	20.4957	Gapdh	E1R1-1	13.7955	13.7943	6.70146	0.00960858	0.0125511	0.765555
Ndrg1	E1R1-1	20.5181	20.4957	Gapdh	E1R1-1	13.793	13.7943	6.70146	0.00960858	0.0125511	0.765555
Ndrg1	E1R1-2	20.3344	20.3173	Gapdh	E1R1-2	13.5795	13.5983	6.71895	0.00949283	0.0125511	0.756333
Ndrg1	E1R1-2	20.3001	20.3173	Gapdh	E1R1-2	13.6171	13.5983	6.71895	0.00949283	0.0125511	0.756333
Ndrg1	E1R1-3	22.6924	22.7306	Gapdh	E1R1-3	15.7714	15.7969	6.93376	0.00817954	0.0125511	0.651698
Ndrg1	E1R1-3	22.7688	22.7306	Gapdh	E1R1-3	15.8224	15.7969	6.93376	0.00817954	0.0125511	0.651698
Ndrg1	E1R1-4	20.4296	20.4245	Gapdh	E1R1-4	13.8918	13.8753	6.5492	0.0106781	0.0125511	0.850767
Ndrg1	E1R1-4	20.4195	20.4245	Gapdh	E1R1-4	13.8589	13.8753	6.5492	0.0106781	0.0125511	0.850767
Ndrg1	E0R0-1	20.2423	20.3606	Gapdh	E0R0-1	13.2714	13.2739	7.08671	0.00735677	0.0125511	0.586144
Ndrg1	E0R0-1	20.4788	20.3606	Gapdh	E0R0-1	13.2763	13.2739	7.08671	0.00735677	0.0125511	0.586144
Ndrg1	E0R0-2	20.3669	20.4131	Gapdh	E0R0-2	13.4111	13.4059	7.00717	0.00777375	0.0125511	0.619367
Ndrg1	E0R0-2	20.4592	20.4131	Gapdh	E0R0-2	13.4007	13.4059	7.00717	0.00777375	0.0125511	0.619367
Ndrg1	E0R0-3	20.7677	20.8014	Gapdh	E0R0-3	13.7924	13.8094	6.99195	0.00785623	0.0125511	0.625938
Ndrg1	E0R0-3	20.835	20.8014	Gapdh	E0R0-3	13.8264	13.8094	6.99195	0.00785623	0.0125511	0.625938
Ndrg1	E0R0-4	20.8246	20.8103	Gapdh	E0R0-4	13.8557	13.8439	6.96643	0.00799643	0.0125511	0.637109
Ndrg1	E0R0-4	20.7959	20.8103	Gapdh	E0R0-4	13.832	13.8439	6.96643	0.00799643	0.0125511	0.637109
Ndrg1	E0R1-1	20.1229	20.1451	Gapdh	E0R1-1	13.6647	13.6916	6.4535	0.0114104	0.0125511	0.909117
Ndrg1	E0R1-1	20.1672	20.1451	Gapdh	E0R1-1	13.7185	13.6916	6.4535	0.0114104	0.0125511	0.909117
Ndrg1	E0R1-2	20.1477	20.1439	Gapdh	E0R1-2	13.8239	13.8176	6.32627	0.0124625	0.0125511	0.992937
Ndrg1	E0R1-2	20.1401	20.1439	Gapdh	E0R1-2	13.8113	13.8176	6.32627	0.0124625	0.0125511	0.992937
Ndrg1	E0R1-3	19.9683	19.9798	Gapdh	E0R1-3	13.7721	13.7776	6.20216	0.013582	0.0125511	1.08213
Ndrg1	E0R1-3	19.9912	19.9798	Gapdh	E0R1-3	13.7831	13.7776	6.20216	0.013582	0.0125511	1.08213
Ndrg1	E0R1-4	19.9725	19.9775	Gapdh	E0R1-4	13.7077	13.6841	6.29341	0.0127496	0.0125511	1.01581
Ndrg1	E0R1-4	19.9824	19.9775	Gapdh	E0R1-4	13.6604	13.6841	6.29341	0.0127496	0.0125511	1.01581
Vegfa	E1R1-1	22.9929	22.9905	Gapdh	E1R1-1	13.7955	13.7943	9.1962	0.00170478	0.0025953	0.65687
Vegfa	E1R1-1	22.9881	22.9905	Gapdh	E1R1-1	13.793	13.7943	9.1962	0.00170478	0.0025953	0.65687
Vegfa	E1R1-2	22.7596	22.7414	Gapdh	E1R1-2	13.5795	13.5983	9.14311	0.00176868	0.0025953	0.681493
Vegfa	E1R1-2	22.7232	22.7414	Gapdh	E1R1-2	13.6171	13.5983	9.14311	0.00176868	0.0025953	0.681493
Vegfa	E1R1-3	24.479	24.4465	Gapdh	E1R1-3	15.7714	15.7969	8.64968	0.00248993	0.0025953	0.9594
Vegfa	E1R1-3	24.4141	24.4465	Gapdh	E1R1-3	15.8224	15.7969	8.64968	0.00248993	0.0025953	0.9594
Vegfa	E1R1-4	22.8643	22.8194	Gapdh	E1R1-4	13.8918	13.8753	8.94412	0.00203026	0.0025953	0.782284
Vegfa	E1R1-4	22.7745	22.8194	Gapdh	E1R1-4	13.8589	13.8753	8.94412	0.00203026	0.0025953	0.782284
Vegfa	E0R0-1	22.2565	22.2139	Gapdh	E0R0-1	13.2714	13.2739	8.94005	0.002036	0.0025953	0.784494
Vegfa	E0R0-1	22.1713	22.2139	Gapdh	E0R0-1	13.2763	13.2739	8.94005	0.002036	0.0025953	0.784494
Vegfa	E0R0-2	22.3533	22.2755	Gapdh	E0R0-2	13.4111	13.4059	8.8696	0.00213789	0.0025953	0.823753
Vegfa	E0R0-2	22.1977	22.2755	Gapdh	E0R0-2	13.4007	13.4059	8.8696	0.00213789	0.0025953	0.823753
Vegfa	E0R0-3	22.7213	22.776	Gapdh	E0R0-3	13.7924	13.8094	8.96663	0.00199883	0.0025953	0.77017
Vegfa	E0R0-3	22.8307	22.776	Gapdh	E0R0-3	13.8264	13.8094	8.96663	0.00199883	0.0025953	0.77017
Vegfa	E0R0-4	22.9936	22.9199	Gapdh	E0R0-4	13.8557	13.8439	9.07608	0.00185279	0.0025953	0.713902
Vegfa	E0R0-4	22.8462	22.9199	Gapdh	E0R0-4	13.832	13.8439	9.07608	0.00185279	0.0025953	0.713902
Vegfa	E0R1-1	22.4654	22.414	Gapdh	E0R1-1	13.6647	13.6916	8.72245	0.00236746	0.0025953	0.912208
Vegfa	E0R1-1	22.3626	22.414	Gapdh	E0R1-1	13.7185	13.6916	8.72245	0.00236746	0.0025953	0.912208
Vegfa	E0R1-2	22.4138	22.4386	Gapdh	E0R1-2	13.8239	13.8176	8.62095	0.00254002	0.0025953	0.978697
Vegfa	E0R1-2	22.4633	22.4386	Gapdh	E0R1-2	13.8113	13.8176	8.62095	0.00254002	0.0025953	0.978697
Vegfa	E0R1-3	22.1366	22.2205	Gapdh	E0R1-3	13.7721	13.7776	8.44286	0.00287372	0.0025953	1.10728
Vegfa	E0R1-3	22.3043	22.2205	Gapdh	E0R1-3	13.7831	13.7776	8.44286	0.00287372	0.0025953	1.10728
Vegfa	E0R1-4	22.0996	22.2713	Gapdh	E0R1-4	13.7077	13.6841	8.58726	0.00260002	0.0025953	1.00182
Vegfa	E0R1-4	22.443	22.2713	Gapdh	E0R1-4	13.6604	13.6841	8.58726	0.00260002	0.0025953	1.00182

## Sheet: Data presented in the figures
Ndrg1	E0R0	E0R1	E1R1
	0.909	0.586	0.766
	0.993	0.619	0.756
	1.082	0.626	0.652
	1.016	0.637	0.851
Vegfa	E0R0	E0R1	E1R1
	0.912	0.784	0.657
	0.979	0.824	0.681
	1.107	0.77	0.959
	1.002	0.714	0.782
Adm	E0R0	E0R1	E1R1
	0.761	0.268	0.445
	0.908	0.317	0.425
	1.008	0.221	0.541
	1.323	0.214	0.61
