# Supplementary material for: Exosomes derived from plasma: promising immunomodulatory agents for promoting angiogenesis to treat radiation-induced vascular dysfunction
Source: PeerJ. 2021 Apr 2;9:e11147. doi: 10.7717/peerj.11147 (PMC8020864; doi:10.7717/peerj.11147)
Supplement: Supplemental Information 1 [file peerj-09-11147-s001.zip › Raw Data/Raw data of Fig. 6/Raw data of tube formation assay.xlsx]

## Sheet: 4h
Sample Name	Number of Nodes	Number of Junctions	Number of Branches	Total tube length (pixels)
E0R0-1	670	184	113	22902
E0R0-2	640	190	123	21296
E0R0-3	728	199	121	22792
E0R0-4	480	135	97	19395
E0R0-5	655	188	110	23049
E0R0-6	433	129	109	18381
E0R1-1	150	45	72	9347
E0R1-2	500	151	97	17948
E0R1-3	391	112	96	14747
E0R1-4	211	68	79	12188
E0R1-5	258	76	93	12761
E0R1-6	92	27	46	9091
E1R1-1	566	161	109	19744
E1R1-2	492	139	100	17215
E1R1-3	505	144	105	18466
E1R1-4	670	189	130	21654
E1R1-5	610	172	103	20300
E1R1-6	597	176	123	21553

## Sheet: 8h
Sample Name	Number of Nodes	Number of Junctions	Number of Branches	Total tube length (pixels)
E0R0-1	329	97	59	14922
E0R0-2	474	133	83	17732
E0R0-3	346	96	75	14060
E0R0-4	391	109	82	15490
E0R0-5	285	80	55	13675
E0R0-6	228	66	54	10857
E0R1-1	237	67	55	10920
E0R1-2	188	49	47	7812
E0R1-3	160	45	53	9614
E0R1-4	133	37	40	7641
E0R1-5	274	67	75	11282
E0R1-6	128	37	45	7548
E1R1-1	234	63	55	13018
E1R1-2	306	83	59	12623
E1R1-3	378	111	92	15179
E1R1-4	241	73	65	11658
E1R1-5	249	76	71	12810
E1R1-6	296	84	71	13578

## Sheet: 12h
Sample Name	Number of Nodes	Number of Junctions	Number of Branches	Total tube length (pixels)
E0R0-1	186	54	48	10609
E0R0-2	262	78	49	11407
E0R0-3	347	100	54	14358
E0R0-4	324	96	50	14921
E0R0-5	277	80	60	13489
E0R0-6	206	59	55	9902
E0R1-1	105	31	33	6842
E0R1-2	57	17	35	5608
E0R1-3	162	45	40	8524
E0R1-4	72	22	46	7204
E0R1-5	131	36	39	7124
E0R1-6	55	17	24	6475
E1R1-1	173	52	37	9580
E1R1-2	277	79	41	14083
E1R1-3	92	30	31	7405
E1R1-4	201	60	44	9528
E1R1-5	232	66	35	10835
E1R1-6	239	72	44	11529
