# Supplementary material for: Exosomes derived from plasma: promising immunomodulatory agents for promoting angiogenesis to treat radiation-induced vascular dysfunction
Source: PeerJ. 2021 Apr 2;9:e11147. doi: 10.7717/peerj.11147 (PMC8020864; doi:10.7717/peerj.11147)
Supplement: Supplemental Information 1 [file peerj-09-11147-s001.zip › Raw Data/Raw data of Fig. 6/Raw data of WB quantification.xlsx]

## Sheet: Sheet1
Fold change in expression relative to the internal reference protein (GAPDH)
	E0R0	E0R1	E1R1
VEGFA	0.654359	0.858646	1.26757
NDRG1	0.89947	0.793443	1.08216
ADM	0.661082	0.779302	1.16688
