# Supplementary material for: Exosomes derived from plasma: promising immunomodulatory agents for promoting angiogenesis to treat radiation-induced vascular dysfunction
Source: PeerJ. 2021 Apr 2;9:e11147. doi: 10.7717/peerj.11147 (PMC8020864; doi:10.7717/peerj.11147)
Supplement: Supplemental Information 1 [file peerj-09-11147-s001.zip › Raw Data/Raw data of Fig. 8/Raw data of micro-CT analysis.xlsx]

## Sheet: Sheet1
Sample Name	New Bone Formation	Tb.n	Tb.sp
E0R1-1-1	3.218	0.8389	1.4976
E0R1-1-2	1.8789	1.047	1.343
E0R1-2-1	4.9435	2.4136	0.52
E0R1-2-2	4.788	1.597	1.415
E0R1-3-1	3.2031	1.745	0.876
E0R1-3-2	1.8991	1.2624	0.909
E0R1-4-1	3.2519	1.1581	1.1073
E0R1-4-2	3.8166	1.9103	0.711
E0R1-5-1	2.7589	1.582	0.731
E0R1-5-2	1.8467	2.0312	0.5365
E0R1-6-1	4.7123	1.9413	0.6133
E0R1-6-2	5.0071	1.7909	0.7526
E1R1-1-1	1.998	2.471	0.4625
E1R1-1-2	4.5788	1.4972	0.88
E1R1-2-1	3.1423	1.3854	0.9886
E1R1-2-2	3.1307	1.9183	0.803
E1R1-3-1	5.7196	4.1609	0.3344
E1R1-3-2	3.0493	2.9701	0.3978
E1R1-4-1	5.5728	3.1453	0.479
E1R1-4-2	4.5422	2.0759	0.7329
E1R1-5-1	3.7929	2.109	0.724
E1R1-5-2	2.7328	2.62	0.494
E1R1-6-1	2.7732	2.1338	0.723
E1R1-6-2	3.9351	4.103	0.359
